# Supplementary material for: Integrated omics revealed the altered colonic microenvironment after inhibition of peripheral serotonin synthesis by LP533401
Source: IMetaOmics. 2024 Oct 14;1(2):e34. doi: 10.1002/imo2.34 (PMC12806301; doi:10.1002/imo2.34)
Supplement: Supplementary file 2 — Table S1: Primer Sequence for qPCR. [file IMO2-1-e34-s002.xlsx]

## Sheet: S1
Table S1	Primer Sequence for qPCR.
Gene Name	Direction	Primary Sequence (5'→3')	Tm Value	Product Length
Lgr5	F	GCCATACGCTTACCAGTGCT	60.46	146
	R	GGTCCCGCTCATCTTGAACT	59.75
Ascl2	F	TGCACCTCTACATCCCCAGA	59.96	119
	R	TCAAACATCTGCCCCATCGG	60.39
Olfm4	F	CCAGGCAGTCGTAGTCTCGG	60.14	146
	R	GTTACAGCCGTCTTCTCCTCC	61.99
Lrp5	F	GTTTACGCTGCGATGCTGTC	60.25	193
	R	ATGCCAATGACAGGCCCAAT	60.33
Wnt3	F	GGCGAAGAGTTTGGGAGA	56.56	125
	R	CGACAATAGCCTGCGTTTT	56.64
β-actin	F	GGACCTGACAGACTACCTCA	57.78	208
	R	GTTGCCAATAGTGATGACCT	55.42

## Sheet: 1B
Group	5-HT concentration in colon tissue (ng/g)
NAÏVE_1	76.63
NAÏVE_2	76.88
NAÏVE_3	67.86
NAÏVE_4	74.87
NAÏVE_5	67.66
NAÏVE_6	66.82
CON_1	85.86
CON_2	73.62
CON_3	79.56
CON_4	79.42
CON_5	66.43
CON_6	73.43
LP_1	64.23
LP_2	64.26
LP_3	61.39
LP_4	57.36
LP_5	59.53
LP_6	60.47

## Sheet: 1C-E
Group	5-HT mean fluorescence intensity in colon (normalized)	Tph1 mean fluorescence intensity in colon (normalized)	IDO1 mean fluorescence intensity in colon (normalized)
CON_1	0.985888	0.893963	1.2998
CON_2	0.196018	2.50387	0.610424
CON_3	1.09028	0.684985	1.84255
CON_4	1.57839	0.232198	0.632982
CON_5	0.496424	0.684985	0.665793
CON_6	0.653006	0.383127	0.948448
LP_1	0.198338	0.224458	0.230362
LP_2	0.393195	0.243808	0.288807
LP_3	0.121786	0.123839	0.343492
LP_4	0.388556	0.174149	0.381088
LP_5	0.238933	0.123839	0.106636
LP_6	0.254011	0.245046	0.265565

## Sheet: 2A-C
Group	Colon length (cm)	Thickness of myenteron in colon (μm)	Depth of crypt in colon (μm)
NAÏVE_1	5.7	58.5368	73.3033
NAÏVE_2	6.5	48.4857	110.927
NAÏVE_3	6	56.1645	98.1889
NAÏVE_4	6.5	55.4618	108.456
NAÏVE_5	6.5	78.0816	97.4139
NAÏVE_6	6.4	56.6792	110.036
CON_1	4.8	72.4452	117.089
CON_2	6	44.2854	105.322
CON_3	6.4	49.2243	97.2881
CON_4	6.5	78.6159	102.593
CON_5	6.3	52.8734	110.628
CON_6	5.8	90.268	129.1
LP_1	6.8	48.5339	137.368
LP_2	5.9	44.6429	130.343
LP_3	6.5	40.6515	113.825
LP_4	5.8	33.987	140.61
LP_5	7	43.4207	131.704
LP_6	5.9	36.9956	130.278

## Sheet: 2E
Data1	Data2	rho	pvalue	relation
5-HT concentration in colon tissue (ng/g)	Thickness of myenteron in colon (μm)	0.79021	0.00361681	positive
5-HT concentration in colon tissue (ng/g)	Depth of crypt in colon (μm)	-0.755245	0.00659654	negtive
5-HT concentration in colon tissue (ng/g)	Colon length (cm)	0.0601816	0.85261	positive

## Sheet: 3A
Group	shannon index	Simpson index
CON_1	2.26326	0.827889
CON_2	1.96984	0.774046
CON_3	2.13084	0.800331
CON_4	2.4859	0.861733
CON_5	1.97232	0.75563
CON_6	1.89347	0.699992
LP_1	1.40169	0.539755
LP_2	2.23695	0.815278
LP_3	1.79704	0.721783
LP_4	1.736	0.656031
LP_5	2.10664	0.78376
LP_6	2.48802	0.857047

## Sheet: 3B
#Taxonomy	d__Archaea;k__norank;p__Candidatus Bathyarchaeota;c__norank;o__norank;f__norank;g__norank;s__Candidatus Bathyarchaeota archaeon	d__Archaea;k__norank;p__Candidatus Woesearchaeota;c__norank;o__norank;f__norank;g__norank;s__Candidatus Woesearchaeota archaeon	d__Archaea;k__norank;p__Euryarchaeota;c__Halobacteria;o__Halobacteriales;f__Halobacteriaceae;g__Halarchaeum;s__Halarchaeum sp. CBA1220	d__Archaea;k__norank;p__Euryarchaeota;c__Halobacteria;o__Natrialbales;f__Natrialbaceae;g__Natrialba;s__Natrialba chahannaoensis	d__Archaea;k__norank;p__Euryarchaeota;c__Methanobacteria;o__Methanobacteriales;f__Methanothermaceae;g__Methanothermus;s__Methanothermus fervidus	d__Archaea;k__norank;p__Euryarchaeota;c__Methanococci;o__Methanococcales;f__Methanocaldococcaceae;g__Methanocaldococcus;s__Methanocaldococcus infernus	d__Archaea;k__norank;p__Euryarchaeota;c__Methanomicrobia;o__Methanomicrobiales;f__Methanocorpusculaceae;g__Methanocorpusculum;s__Methanocorpusculum parvum	d__Archaea;k__norank;p__Euryarchaeota;c__Methanomicrobia;o__Methanomicrobiales;f__Methanocorpusculaceae;g__Methanocorpusculum;s__Methanocorpusculum sp. MCE	d__Archaea;k__norank;p__Euryarchaeota;c__Methanomicrobia;o__Methanomicrobiales;f__Methanoregulaceae;g__norank;s__Methanoregulaceae archaeon PtaB.Bin056	d__Archaea;k__norank;p__Euryarchaeota;c__Methanomicrobia;o__Methanophagales;f__norank;g__norank;s__Methanophagales archaeon ANME-1-THS	d__Archaea;k__norank;p__Euryarchaeota;c__Methanomicrobia;o__Methanosarcinales;f__Methanosarcinaceae;g__Methanomethylovorans;s__Methanomethylovorans hollandica	d__Archaea;k__norank;p__Euryarchaeota;c__Methanomicrobia;o__Methanosarcinales;f__Methanosarcinaceae;g__Methanosarcina;s__Methanosarcina sp. 1.H.T.1A.1	d__Archaea;k__norank;p__Euryarchaeota;c__Methanomicrobia;o__Methanosarcinales;f__Methanotrichaceae;g__Methanothrix;s__Methanothrix sp.	d__Archaea;k__norank;p__Euryarchaeota;c__Methanomicrobia;o__Methanosarcinales;f__norank;g__norank;s__ANME-2 cluster archaeon	d__Archaea;k__norank;p__Euryarchaeota;c__Thermoplasmata;o__Methanomassiliicoccales;f__Methanomassiliicoccaceae;g__Methanomassiliicoccus;s__Candidatus Methanomassiliicoccus intestinalis	d__Archaea;k__norank;p__Euryarchaeota;c__norank;o__norank;f__norank;g__norank;s__Euryarchaeota archaeon	d__Archaea;k__norank;p__Euryarchaeota;c__norank;o__norank;f__norank;g__norank;s__candidate division MSBL1 archaeon SCGC-AAA382M17	d__Archaea;k__norank;p__norank;c__norank;o__norank;f__norank;g__norank;s__Candidatus Pacearchaeota archaeon	d__Archaea;k__norank;p__norank;c__norank;o__norank;f__norank;g__norank;s__archaeon HR03	d__Archaea;k__norank;p__norank;c__norank;o__norank;f__norank;g__norank;s__uncultured archaeon	d__Bacteria;k__norank;p__Acidobacteria;c__Acidobacteriia;o__Acidobacteriales;f__Acidobacteriaceae;g__Acidipila;s__Acidipila sp.	d__Bacteria;k__norank;p__Acidobacteria;c__Acidobacteriia;o__Acidobacteriales;f__Acidobacteriaceae;g__Acidipila;s__Acidipila sp. 4G-K13	d__Bacteria;k__norank;p__Acidobacteria;c__Acidobacteriia;o__Acidobacteriales;f__Acidobacteriaceae;g__Acidobacterium;s__Acidobacterium sp. S8	d__Bacteria;k__norank;p__Acidobacteria;c__Acidobacteriia;o__Acidobacteriales;f__Acidobacteriaceae;g__Bryocella;s__Bryocella elongata	d__Bacteria;k__norank;p__Acidobacteria;c__Acidobacteriia;o__Acidobacteriales;f__Acidobacteriaceae;g__Candidatus Sulfotelmatobacter;s__Candidatus Sulfotelmatobacter kueseliae	d__Bacteria;k__norank;p__Acidobacteria;c__Acidobacteriia;o__Acidobacteriales;f__Acidobacteriaceae;g__Candidatus Sulfotelmatomonas;s__Candidatus Sulfotelmatomonas gaucii	d__Bacteria;k__norank;p__Acidobacteria;c__Acidobacteriia;o__Acidobacteriales;f__Acidobacteriaceae;g__Edaphobacter;s__Edaphobacter aggregans	d__Bacteria;k__norank;p__Acidobacteria;c__Acidobacteriia;o__Acidobacteriales;f__Acidobacteriaceae;g__Edaphobacter;s__Edaphobacter dinghuensis	d__Bacteria;k__norank;p__Acidobacteria;c__Acidobacteriia;o__Acidobacteriales;f__Acidobacteriaceae;g__Edaphobacter;s__Edaphobacter modestus	d__Bacteria;k__norank;p__Acidobacteria;c__Acidobacteriia;o__Acidobacteriales;f__Acidobacteriaceae;g__Granulicella;s__Granulicella sp. GAS466	d__Bacteria;k__norank;p__Acidobacteria;c__Acidobacteriia;o__Acidobacteriales;f__Acidobacteriaceae;g__Granulicella;s__Granulicella sp. S156	d__Bacteria;k__norank;p__Acidobacteria;c__Acidobacteriia;o__Acidobacteriales;f__Acidobacteriaceae;g__Granulicella;s__Granulicella sp. S190	d__Bacteria;k__norank;p__Acidobacteria;c__Acidobacteriia;o__Acidobacteriales;f__Acidobacteriaceae;g__Granulicella;s__Granulicella sp. WH15	d__Bacteria;k__norank;p__Acidobacteria;c__Acidobacteriia;o__Acidobacteriales;f__Acidobacteriaceae;g__Silvibacterium;s__Silvibacterium bohemicum	d__Bacteria;k__norank;p__Acidobacteria;c__Acidobacteriia;o__Acidobacteriales;f__Acidobacteriaceae;g__Terracidiphilus;s__Terracidiphilus gabretensis	d__Bacteria;k__norank;p__Acidobacteria;c__Acidobacteriia;o__Acidobacteriales;f__Acidobacteriaceae;g__Terriglobus;s__Terriglobus albidus	d__Bacteria;k__norank;p__Acidobacteria;c__Acidobacteriia;o__Acidobacteriales;f__Acidobacteriaceae;g__Terriglobus;s__Terriglobus roseus	d__Bacteria;k__norank;p__Acidobacteria;c__Acidobacteriia;o__Acidobacteriales;f__Acidobacteriaceae;g__Terriglobus;s__Terriglobus saanensis	d__Bacteria;k__norank;p__Acidobacteria;c__Acidobacteriia;o__Acidobacteriales;f__Acidobacteriaceae;g__norank;s__Acidobacteriaceae bacterium KBS 89	d__Bacteria;k__norank;p__Acidobacteria;c__Acidobacteriia;o__Acidobacteriales;f__Acidobacteriaceae;g__norank;s__Acidobacteriaceae bacterium URHE0068	d__Bacteria;k__norank;p__Acidobacteria;c__Acidobacteriia;o__Bryobacterales;f__Bryobacteraceae;g__Bryobacter;s__Bryobacter aggregatus	d__Bacteria;k__norank;p__Acidobacteria;c__Acidobacteriia;o__Bryobacterales;f__Solibacteraceae;g__Candidatus Solibacter;s__Candidatus Solibacter usitatus	d__Bacteria;k__norank;p__Acidobacteria;c__Acidobacteriia;o__Bryobacterales;f__Solibacteraceae;g__Candidatus Sulfopaludibacter;s__Candidatus Sulfopaludibacter sp. SbA3	d__Bacteria;k__norank;p__Acidobacteria;c__Acidobacteriia;o__Bryobacterales;f__Solibacteraceae;g__Candidatus Sulfopaludibacter;s__Candidatus Sulfopaludibacter sp. SbA4	d__Bacteria;k__norank;p__Acidobacteria;c__Acidobacteriia;o__Bryobacterales;f__Solibacteraceae;g__Candidatus Sulfopaludibacter;s__Candidatus Sulfopaludibacter sp. SbA6	d__Bacteria;k__norank;p__Acidobacteria;c__Acidobacteriia;o__Bryobacterales;f__norank;g__norank;s__Bryobacterales bacterium	d__Bacteria;k__norank;p__Acidobacteria;c__Acidobacteriia;o__Bryobacterales;f__norank;g__norank;s__Bryobacterales bacterium KBS 96	d__Bacteria;k__norank;p__Acidobacteria;c__Acidobacteriia;o__norank;f__norank;g__norank;s__Acidobacteriia bacterium	d__Bacteria;k__norank;p__Acidobacteria;c__Acidobacteriia;o__norank;f__norank;g__norank;s__Acidobacteriia bacterium AA117
CON_1	0	0	0	0.218595	0	0.623489	0	2.85059	0.27224	0.661219	3.12568	0	0	4.87772	4.83288	0.042896	0.149135	0.084431	0.150745	0	0.133349	0.217666	0.164026	0	0	0.02756	0.43277	0.148504	0.498308	0	0	0	0	0.009924	0.040737	0.118203	0.126046	0.109111	0	0.277504	0	0.164127	0	0.054837	0.139977	0.188839	0	0.110066	0.237376
CON_2	0.09131	0	0	0.315208	0.349965	3.62431	0	0	3.73689	0.715095	0.029652	0.055313	0	0.023869	0.025854	0.092783	0.716828	0.09131	1.67685	0.145634	1.53828	2.0282	1.67254	0.085859	0.383016	3.93438	3.4228	1.79584	1.40994	0.141456	0	0	0.142625	0.436645	0.339866	0.319586	0.327159	1.37668	0	1.52461	0.774658	0.233211	0.611744	0.118609	0	1.21194	0.239689	1.24466	0.429986
CON_3	0	0	0	0	0.050601	0.219364	0	0	0.052394	0.386007	0	0	0	0	0	0	0.124374	0	0.080818	0	0.018535	0.107594	0	0	0.062774	0	0.150091	0.033777	0.050739	0	0	0	0	0	0.036401	0	0	0.056872	0	0.022404	0	0	0	0	0.058369	0.05522	0	0	0.059059
CON_4	0	0	0	0.161404	0.0672	0.323694	0.091337	0	0.046388	0.439401	0	0	0	0	0	0	0.036706	0.093512	0	0	0	0.226586	0.077858	0	0.141616	0.030525	0.036366	0.029905	0.044922	0	0	0	0	0	0.045119	0.098187	0.055841	0.040282	0	0.10245	0.06185	0	0.010991	0.060734	0.051677	0.254193	0.081823	0.040305	0.093446
CON_5	0	0	0	0	0	0.412184	0	0	0	0.245405	0	0	0.337548	0	0.785296	0	0.12915	0	0.023977	0	0	0.017947	0	0	0	0	0	0.015032	0.167738	0	0	0	0.195783	0.022099	0.025919	0	0	0	0	0.132905	0	0.026678	0	0	0	0	0.041128	0.027675	0.035044
CON_6	0	2.52474	0	0	0.603416	1.04636	0	0	2.70745	0	0	0.610378	0	0	0	0.677113	0	0	3.59802	0	0.265234	1.13483	0	0	0.09981	0	0	0	0.06915	0	0	0	0	0	0.243083	0	0	0	1.24211	0	0.027769	0.421766	0	0	0	2.41152	0	1.02366	1.35121
LP_1	0	0	0.113935	0	0	0.113726	0.144406	0	0.097787	0	0	0	0	0	0	0	0	0	0.075419	0	0.017297	0	0	0	0.05858	0	0.046688	0	0.081169	0	0	0	0	0	0	0.034497	0	0	0	0.041815	0.016298	0.055941	0	0	0	0.090899	0	0	0
LP_2	0	0	0	0	0	0.038947	0	0	0.041861	0.014686	0	0	0	0	0	0	0.016562	0	0	0	0	0	0	0	0	0.055091	0.032817	0	0.046329	0.043576	0	0	0	0	0	0	0	0	0	0.062915	0	0	0	0	0	0	0	0	0
LP_3	0	0	0	0	0.021144	0.305543	0.043108	0	0.087573	0.168977	0	0	0	0	0	0	0	0	0	0	0	0.022514	0	0	0	0	0	0	0.102979	0	0	0	0	0	0.024336	0.030894	0	0.019012	0	0.018723	0	0.050098	0	0	0	0	0	0.025985	0.032905
LP_4	0.47213	0	0.545765	0.135818	0.753972	3.087	0	0	3.39599	1.31466	0	0	0	0	0	0.63966	0.803062	0.157377	2.7697	0.376509	1.29803	5.10365	1.00458	0.443943	0.760872	8.93867	11.7641	4.20244	1.51205	0.568878	0.159915	0.590944	0.819399	1.22084	0.86781	0.550818	0.140968	3.25406	0	5.29125	1.04092	1.5609	2.55267	0	0.782742	2.91454	0.206557	3.04954	2.56186
LP_5	0	0	0	0	0.020588	0.238011	0.377774	0	0.085272	0.179495	0	0.052065	0	0	0	0	0.084342	0	0.043844	0.068541	0.10558	0.068457	0	0	0	0	0	0	0.117969	0	0	0	0	0	0.023697	0.060164	0	0.027768	0	0.037466	0.056848	0	0	0.055822	0	0.041401	0.112807	0.049311	0.034934
LP_6	0	0	0	0	0	0.033041	0	0	0.035513	0.186883	0	0	0	0	0.008306	0	0	0	0	0	0	0	0	0	0	0	0	0	0.054043	0	0	0	0	0	0	0	0	0	0	0.062412	0	0	0	0	0	0.01577	0	0	0.058195
[truncated: 5,000 more columns]

## Sheet: 3C
Group	Escherichia	Enterococcus	Shigella	Rodentibacter	Lactobacillus	Hydrobacter	Bradyrhizobium	Vibrionimonas	Sphingobacterium	Streptococcus	Mesorhizobium	Bacillus	Variovorax	Asinibacterium	Ruminococcus	Pseudolabrys	Tolypocladium	Rhizobiales_norank	Rhodopseudomonas	Phyllobacterium
CON_1	264229	21803.6	154159	58297.6	99118.5	51334.8	5030.77	16185.5	6795.66	9433.57	2320.87	4289.29	1003.52	6528.65	75596.3	789.205	901.043	692.722	497.02	1638.61
CON_2	127327	6445.34	81922.8	14359.8	24098.8	280037	53817.5	88893.2	1936.88	4654.73	23121.8	1306.32	10192.9	28846.9	431.909	8281.36	64059.6	6590.97	3658.09	5578.05
CON_3	164175	146908	96417.4	178587	181154	24316	1280.7	7662.71	46170.2	24676.1	851.372	27982.4	628.2	3349.12	31.7356	195.322	8.30435	171.224	180.771	310.921
CON_4	162432	269274	99390.9	222155	96565	54311.8	2633.67	17018.1	1266.74	4505.93	1024.83	1787.21	811.986	7001.87	58.7683	256.867	5.0938	245.553	437.901	336.157
CON_5	60961.4	593295	36880.9	130179	68107.1	25974.1	2058.81	8109.65	1522.19	15447.3	400.197	1828.3	560.79	3447.12	209.898	75.9702	3.46536	126.583	228.243	444.539
CON_6	31922.1	4937.45	11154.1	733.035	7324.28	5446.74	246833	1421.9	361.544	855.442	43179.8	3305.54	77449.3	562.068	18.9752	46578.6	3.9482	42199.1	44284.6	23623.6
LP_1	185649	253955	110520	33216.5	186162	2997.45	936.723	933.424	76111.2	29555.3	413.303	46130.4	159.598	407.803	16.0542	384.657	1.74452	198.117	139.113	437.492
LP_2	298149	135010	171162	64196.1	172048	1062.22	262.056	335.569	40954.8	22321.7	183.321	25328.6	129.56	128.913	24.8944	65.7342	5.03209	42.7695	28.1877	175.364
LP_3	221355	367493	132934	70857.5	62503.9	14157.8	838.875	4492.42	26182.6	17304.2	261.954	18305.6	405.593	1993.03	27.6535	154.813	2.382	87.6035	151.168	345.608
LP_4	1487.52	823.042	630.918	347.322	475.604	380197	134115	122200	138.012	1961.45	75832.1	147.31	39592.5	40213.9	9.65637	8983.43	4.29679	9179.01	9179.43	13475.1
LP_5	281954	46023.8	170182	321833	32329.1	37962.4	1922.31	11823.2	1958.92	15657.3	1239.43	1640.97	667.109	4953.06	19.2271	178.577	1.83745	238.895	352.842	406.755
LP_6	360862	155188	216514	99815.7	58482.4	10390	371.662	3282.44	1267.36	16148.1	232.537	1590.79	273.85	1458.92	295.13	148.889	5.01835	89.4122	82.6027	163.355
log2FC(LP/CON)	0.734521	-0.121433	0.740689	-0.0339259	0.10407	0.0173687	-1.17062	0.0385846	1.33656	0.789185	0.140717	1.20157	-1.13662	-0.0169249	-7.60332	-2.50214	-11.6435	-2.34657	-2.31085	-1.08968

## Sheet: 3D
Group	ko02020	ko00350	ko00625	ko01220	ko04068	ko00480	ko00330	ko01120	ko04212	ko04211	ko00640	ko02024	ko00630	ko00650	ko00410	ko05133	ko00760	ko05111	ko00633	ko05219	ko05135	ko00562	ko00950	ko00540	ko00983	ko05100	ko00960	ko00626	ko00040	ko00053	ko01100	ko04013	ko04213	ko01040	ko00622	ko04014	ko00051	ko05166	ko05203	ko00790	ko00906	ko05165	ko00450	ko05142	ko01503	ko00405	ko00740	ko00642	ko04270
CON_1	19399.6	2003.45	659.243	2355.12	471.576	3096.54	3543.98	42977.2	1887.39	468.84	5735.94	12800.8	6241.3	5500.15	1730.97	2907	3702.98	3466.77	431.975	60.4437	438.707	1294.02	475.195	6005.52	2865.7	489.577	949.61	641.434	5581.87	2518.53	159466	257.212	807.445	330.886	412.329	32.0983	6894.97	20.6039	513.676	4050.21	33.802	489.173	3176.5	104.096	3978.22	501.024	2116.33	80.097	31.2807
CON_2	18158.7	2340.52	514.651	2875.52	591.968	3362.24	3934.85	44057.1	2077.23	613.803	5744.11	12172.9	7116.31	5759.86	1303.69	1239.11	3832.42	2803.88	301.59	46.5363	185.115	1533.78	380.925	5224.33	2733.7	228.118	811.858	430.751	5031.69	2166.25	158530	403.039	989.098	346.3	621.145	84.7163	5844.71	236.206	551.489	5588.5	33.7692	473.909	2946.48	109.18	3494.22	626.467	1719.29	97.308	25.8814
CON_3	17753.6	1811.51	631.438	2043.77	707.884	2997.61	3375.63	41547.9	1913.24	705.54	5640.99	14469.7	5532.76	4799.85	1113.04	1791.81	3657.48	3677.4	265.542	41.9314	254.862	2062.08	311.279	5413.51	2978.42	452.593	681.789	628.809	5661.84	3200.52	155654	338.187	1115.55	334.203	511.229	36.558	8112.22	76.5112	416.329	4627.57	21.7163	404.603	3110.36	57.9214	3799.88	378.257	2319.43	48.9891	36.5013
CON_4	19894.9	1862.03	665.092	2244.12	567.378	3483.93	3224.94	47026.6	1873.02	566.582	6418.63	14883.4	6185.35	5322.23	1259.71	1566.6	3947.02	3859.47	283.966	43.1763	266.068	1867.38	329.996	6304.6	3259.57	440.611	788.164	661.092	6058.18	3592.36	172237	339.874	1014.73	352.645	424.92	0.119289	9077.45	143.262	449.469	4499.39	242.564	424.871	3046.64	62.426	4093.38	356.561	2711.71	49.8275	0
CON_5	19298.4	1111.92	572.496	1692.56	407.135	3130.62	2989.64	42281.5	1664.03	405.277	6112.22	16123.1	4567.38	5046	725.819	625.918	3251.28	2913.81	109.301	15.5521	99.8072	1170.8	154.634	3466.06	3040.71	178.418	379.959	570.276	5165.58	3292.66	162579	292.753	783.806	163.379	503.214	0.716545	8580.28	344.023	401.464	3335.42	675.689	390.019	3005.77	24.9467	2893.99	169.932	2691.59	19.5584	0.679179
CON_6	15561.4	1317.72	399.025	2421.71	131.84	3084.15	2988.95	27976.5	1716.98	120.768	3043.13	12704.8	3605.69	4915.96	1286.8	209.321	2886.79	2164.34	62.0894	5.14393	5.65978	446.087	85.6174	949.924	1549.5	6.82167	156.736	161.024	588.379	452.413	75028.3	78.8451	312.19	216.85	563.502	2.5236	1292.54	34.3857	631.998	946.736	17.1601	629.27	794.163	21.6584	743.94	129.718	301.988	53.3288	1.31035
LP_1	20458	1900.4	747.535	2361.17	737.862	2821.56	3700.54	42116.9	2027.66	737.062	6004.79	16834	5330.99	5006.09	1288.66	1939.43	3544.33	3637.31	310.693	45.8743	300.091	2225.58	265.493	3986.29	3134.66	530.086	509.611	746.5	5241.57	2933.88	158699	305.63	1025.98	277.456	711.851	4.42351	9332.4	132.542	392.002	4277.69	3.14731	390.511	3430.18	68.214	3903.4	396.244	2798.89	50.9831	4.30105
LP_2	22093.9	2214.13	776.496	2658.86	678.909	3524.11	3830.18	43724.7	2005.97	678.294	6191.32	15787.6	6155.6	5392.3	1723.98	3251.62	3757.31	4204	471.544	67.3035	468.571	1772.62	415.373	6502.09	3138.78	612.785	816.242	775.994	6045.13	3264.14	162486	312.384	990.563	350.392	590.82	20.8885	8519.89	70.2156	437.46	4492.61	0.725213	436.913	3195.01	111.663	4601.2	428.758	2722.4	73.5669	20.8885
LP_3	19144.2	2146.51	707.024	2656.58	567.038	3372.63	3849.9	49793.6	1796.08	566.094	7046.78	14338.9	6250.8	5719.01	1659.39	2254.32	3611.38	3934.2	384.62	58.1814	363.546	1771.14	347.398	4852.02	2957.55	458.707	758.6	705.264	5917.86	4194.87	171249	315.446	876.092	306.099	653.023	7.78621	12667.5	84.0763	378.048	4008.29	10.9159	372.343	3692.74	86.2457	3964.85	388.814	2768.96	64.7902	7.7036
LP_4	19149.8	2625.03	499.607	4008.49	569.766	3974.02	4686.36	48487	2496.01	543.177	6126.72	17817.8	8770.76	7087.01	1044.12	537.087	4109.71	2133.44	79.8594	10.0582	1.2806	1475.57	333.897	5165.15	3021.11	1.57167	806.139	315.283	4564.43	1798.89	169982	417.717	964.163	296.139	1187.82	3.72635	5217.18	35.0679	450.754	6349.25	30.9029	307.333	3177.86	35.6724	1983.3	869.414	1551.93	88.103	0.589754
LP_5	22045.5	2349.56	687.824	2589.84	809.549	4118.11	3366.76	49602.6	2165.14	808.427	6365.62	14866.4	7426.29	5550.9	1678.98	2783.16	4669.97	4844.35	463.412	70.3065	475.611	2122.04	505.449	9420.86	3397.1	680.915	1152.09	684.578	7691.49	4284.05	179430	450.632	1358.03	531.812	371.477	0.111339	7880.27	26.6314	502.876	5690.84	30.4907	483.205	2771.54	113.033	5202.62	503.608	2668.53	75.4931	0.024838
LP_6	23536.1	2550.98	815.021	3075.4	630.71	3977.39	3539.08	48825.4	1964.12	629.532	6967.61	13633.2	7126.93	6039.6	2155.61	3574.88	3954.15	4747.99	594.536	89.4251	603.11	1453.08	525.907	8083.44	3071.2	665.051	1093.16	814.073	6911.94	4091.64	171055	358.086	973.48	424.174	524.881	2.38408	9142.44	51.0483	461.508	4519.09	53.3122	455.8	3083.32	139.622	5055.05	446.031	2698.97	97.2182	2.3144
[truncated: 356 more columns]

## Sheet: 3E
Group	ko02020	ko00350	ko00625	ko01220	ko04068	ko00480	ko00330	ko01120	ko04212	ko04211	ko00640
CON1	19399.6	2003.45	659.243	2355.12	471.576	3096.54	3543.98	42977.2	1887.39	468.84	5735.94
CON2	18158.7	2340.52	514.651	2875.52	591.968	3362.24	3934.85	44057.1	2077.23	613.803	5744.11
CON3	17753.6	1811.51	631.438	2043.77	707.884	2997.61	3375.63	41547.9	1913.24	705.54	5640.99
CON4	19894.9	1862.03	665.092	2244.12	567.378	3483.93	3224.94	47026.6	1873.02	566.582	6418.63
CON5	19298.4	1111.92	572.496	1692.56	407.135	3130.62	2989.64	42281.5	1664.03	405.277	6112.22
CON6	15561.4	1317.72	399.025	2421.71	131.84	3084.15	2988.95	27976.5	1716.98	120.768	3043.13
JSLP1	20458	1900.4	747.535	2361.17	737.862	2821.56	3700.54	42116.9	2027.66	737.062	6004.79
JSLP2	22093.9	2214.13	776.496	2658.86	678.909	3524.11	3830.18	43724.7	2005.97	678.294	6191.32
JSLP3	19144.2	2146.51	707.024	2656.58	567.038	3372.63	3849.9	49793.6	1796.08	566.094	7046.78
JSLP4	19149.8	2625.03	499.607	4008.49	569.766	3974.02	4686.36	48487	2496.01	543.177	6126.72
JSLP5	22045.5	2349.56	687.824	2589.84	809.549	4118.11	3366.76	49602.6	2165.14	808.427	6365.62
JSLP6	23536.1	2550.98	815.021	3075.4	630.71	3977.39	3539.08	48825.4	1964.12	629.532	6967.61
Description	Two-component system	Tyrosine metabolism	Chloroalkane and chloroalkene degradation	Degradation of aromatic compounds	FoxO signaling pathway	Glutathione metabolism	Arginine and proline metabolism	Microbial metabolism in diverse environments	Longevity regulating pathway - worm	Longevity regulating pathway	Propanoate metabolism
p value	0.0187244	0.0269121	0.0584919	0.0593037	0.0665442	0.0683828	0.0689427	0.0713909	0.0826012	0.0828943	0.0873292

[truncated: 11 more sheets: 4A, 4B, 4C, 4D, 4E-F, 4G, 5A, 5B-C, 5D, 5E, 6B]
